# Supplementary material for: Vernacular dominance in folk taxonomy: a case study of ethnospecies in medicinal plant trade in Tanzania
Source: J Ethnobiol Ethnomed. 2015 Feb 19;11:10. doi: 10.1186/1746-4269-11-10 (PMC4429978; doi:10.1186/1746-4269-11-10)
Supplement: Supplementary file 1 — Additional file 1: Data S1 Master table. (XLS 102 KB) [file 13002_2014_474_MOESM1_ESM.xls]

## Sheet: Data S1 Master Table
					Ethnospecies #1		Same language = 1	Ethnospecies #2		Same = 1	Ethnospecies #3		Same = 1	Ethnospecies #4		Same = 1	Ethnospecies #5		Same = 1	Ethnospecies #6		Same = 1	7		Same = 1	8		Same = 1	9		Same = 1	10		Same = 1	11		Same = 1	12		Same = 1	13		Same = 1	14		Same = 1	15		Same = 1
Informant number for counting	INFORMANT No ASSIGNED BY SA	ETHNICITY	MARKET LOCATION	CITY	Zanthoxylum chalybeum Engl.	Zc languange	Different language = 0	Cassia abbreviata Oliv.	Ca language	Different = 0	Albizia anthelmintica Brongn.	Aa language	Different = 0	Zanha africana (Radlk.) Exell	Za language	Different = 0	Rapanea melanophloeos (L.) Mez	Rm language	Different = 0	Acacia nilotica (L.) Willd.	An language	Different = 0	Bonamia mossambicensis (Klotzsch) Hallier f.	Bm language	Different = 0	Hymenaea verrucosa Gaertn.	Hv language	Different = 0	Unknown	U language	Different = 0	Warburgia elongata Verdc.	We language	Different = 0	Ximenia aegyptiaca L.	Xa language	Different = 0	Sclerocarya birrea (A.Rich.) Hochst.	Sb language	Different = 0	Combretum fragrans F.Hoffm.	Cf language	Different = 0	Suregada zanzibariensis Baill.	Sz language	Different = 0	Holarrhena febrifuga Klotzsch	Hf language	Different = 0
1	1	Mhehe	Kariakoo	Dar es Salaam	mjafari	pwani(kwere,zaramo &luguru)pemba	0	mkundekunde	pwani(kwere,zaramo),Haya	0	mfuleta	pwani(kwere&zaramo)	0	mdaula	pwani(kwere,zaramo)&luguru	0																												mdimu mpori	pwani(kwere),zigua,sambaa,luguru	0
2	2	Mkwere	Kariakoo	Dar es Salaam	mjafari	pwani(kwere,zaramo &luguru)pemba	1	mkundekunde	pwani(kwere,zaramo),Haya	1				mdaula	pwani(kwere,zaramo)&luguru	1							mlipu	pwani(zaramo&kwere)	1
3	3	busaidi	Kariakoo	Dar es Salaam
4	4	Mkwere	Kariakoo	Dar es Salaam	mjafari	pwani(kwere,zaramo &luguru)pemba	1	mkundekunde	pwani(kwere,zaramo),Haya	1							mpaja	pwani(kwere,zaramo),zigua,digo	1
5	5	Mkwere	Kariakoo	Dar es Salaam	mjafari	pwani(kwere,zaramo &luguru)pemba	1	mkundekunde	pwani(kwere,zaramo),Haya	1													mlipu	pwani(zaramo&kwere)	1										mpingi	pwani(kwere), zigua&digo)	1
6	6	Mkwere	Kariakoo	Dar es Salaam	mjafari	pwani(kwere,zaramo &luguru)pemba	1				mfuleta	pwani(kwere&zaramo)	1																									mng'ong'o	pwani(kwere,zigua)	1							mmelemele	pwani(kwere),zigua	1
7	7	Mkwere	Kariakoo	Dar es Salaam				mkwizingwi	zigua,ngunya	0										mwita	makonde	0				mkumbi	pwani(kwere,zigua),ndigo	1
8	8	Mkwere	Kariakoo	Dar es Salaam	mjafari	pwani(kwere,zaramo &luguru)pemba	1	mkundekunde	pwani(kwere,zaramo),Haya	1	mfuleta	pwani(kwere&zaramo)	1				mpaja	pwani(kwere,zaramo),zigua,digo	1										mkandachuma	pwani(kwere, zaramo), makonde&sambaa	1							mng'ong'o	pwani(kwere,zigua)	1				mdimu mpori	pwani(kwere),zigua,sambaa,luguru	1
9	9	Mkwere	Kariakoo	Dar es Salaam	mjafari	pwani(kwere,zaramo &luguru)pemba	1	mkundekunde	pwani(kwere,zaramo),Haya	1							mpaja	pwani(kwere,zaramo),zigua,digo	1							mkumbi	pwani(kwere,zigua),ndigo	1										mng'ong'o	pwani(kwere,zigua)	1				mdimu mpori	pwani(kwere),zigua,sambaa,luguru	1
10	10	Mkwere	Kariakoo	Dar es Salaam	mjafari	pwani(kwere,zaramo &luguru)pemba	1	mkundekunde	pwani(kwere,zaramo),Haya	1																									mpingi	pwani(kwere), zigua&digo)	1							mdimu mpori	pwani(kwere),zigua,sambaa,luguru	1	mmelemele	pwani(kwere),zigua	1
11	11	Mkwere	Kariakoo	Dar es Salaam				mkundekunde	pwani(kwere,zaramo),Haya	1										mkandekande	pwani(kwere&zaramo)	1				mkumbi	pwani(kwere,zigua),ndigo	1																mdimu mpori	pwani(kwere),zigua,sambaa,luguru	1	mmelemele	pwani(kwere),zigua	1
12	12	Mkwere	Kariakoo	Dar es Salaam							mfuleta	pwani(kwere&zaramo)	1	mdaula	pwani(kwere,zaramo)&luguru	1	msaka uchawi	kwere,zigua	1							mkumbi	pwani(kwere,zigua),ndigo	1							mpingi	pwani(kwere), zigua&digo)	1
13	13	Mkwere	Kariakoo	Dar es Salaam										mdaula	pwani(kwere,zaramo)&luguru	1	mpaja	pwani(kwere,zaramo),zigua,digo	1	mkandekande	pwani(kwere&zaramo)	1										mwifu	pwani(kwere, zaramo), makonde&sambaa	1				Mngo'ng'o	pwani(kwere,zigua)	1	mlama	pwani(kwere)zigua)	1
14	14	Mkwere	Kariakoo	Dar es Salaam	mjafari	pwani(kwere,zaramo &luguru)pemba	1	mkundekunde	pwani(kwere,zaramo),Haya	1																			mkanda chuma	pwani(kwere, zaramo), makonde&sambaa	1				mpingi	pwani(kwere), zigua&digo)	1	Mngo'ng'o	pwani(kwere,zigua)	1
15	15	Msambaa	Kariakoo	Dar es Salaam	mjafari	pwani(kwere,zaramo &luguru)pemba	0							mdaula	pwani(kwere,zaramo)&luguru	0																			mpingi	pwani(kwere), zigua&digo)	0	Mngo'ng'o	pwani(kwere,zigua)	0							mmelemele	pwani(kwere),zigua	0
16	16	Mkwere	Kariakoo	Dar es Salaam	mjafari	pwani(kwere,zaramo &luguru)pemba	1	mkundekunde	pwani(kwere,zaramo),Haya	1	mfuleta	pwani(kwere&zaramo)	1																												mlama	pwani(kwere)zigua)	1	mdimu mpori	pwani(kwere),zigua,sambaa,luguru	1	mmelemele	pwani(kwere),zigua	1
17	17	Mkwere	Kariakoo	Dar es Salaam	mjafari	pwani(kwere,zaramo &luguru)pemba	1				mfuleta	pwani(kwere&zaramo)	1				mpaja	pwani(kwere,zaramo),zigua,digo	1	mkandekande	pwani(kwere&zaramo)	1													mpingi	pwani(kwere), zigua&digo)	1							mdimu mpori	pwani(kwere),zigua,sambaa,luguru	1
18	18	Mpangwa	Kagera	Dar es Salaam	msele	Pare	0
19	19	Mkwere	Kariakoo	Dar es Salaam	mnungunungu	zigua	0	mkundekunde	pwani(kwere,zaramo),Haya	1																			mkandachuma	pwani(kwere, zaramo), makonde&sambaa	1				mpingi	pwani(kwere), zigua&digo)	1				mlama	pwani(kwere)zigua)	1	mdimu mpori	pwani(kwere),zigua,sambaa,luguru	1
20	20	Mzaramo	Buguruni	Dar es Salaam	mjafari	pwani(kwere,zaramo &luguru)pemba	1	mkundekunde	pwani(kwere,zaramo),Haya	1				mdaula	pwani(kwere,zaramo)&luguru	1	mpaja	pwani(kwere,zaramo),zigua,digo	1				mlipu	pwani(zaramo&kwere)	1
21	21	Msegeju	Kariakoo	Dar es Salaam	mnungunungu	zigua	0										mpaja	pwani(kwere,zaramo),zigua,digo	0
22	22	Msambaa	Kariakoo	Dar es Salaam	mjafari	pwani(kwere,zaramo &luguru)pemba	0	mkundekunde	pwani(kwere,zaramo),Haya	0																mkumbi	pwani(kwere,zigua),ndigo	0				mwifu	pwani(kwere, zaramo), makonde&sambaa	1				mng'ong'o	pwani(kwere,zigua)	0
23	23	Mkwere	Kariakoo	Dar es Salaam	mjafari	pwani(kwere,zaramo &luguru)pemba	1							mdaula	pwani(kwere,zaramo)&luguru	1													mkandachuma	pwani(kwere, zaramo), makonde&sambaa	1										mlama	pwani(kwere)zigua)	1
24	24	Mrangi	Kigogo	Dar es Salaam										mdaula	pwani(kwere,zaramo)&luguru	0				Ol kiloriti	masaai	0																									mmelemele	pwani(kwere),zigua	0
25	25	Mkwere	Kariakoo	Dar es Salaam				ol singwai	masaai	0																mkumbi	pwani(kwere,zigua),ndigo	1							mpingi	pwani(kwere), zigua&digo)	1							mdimu mpori	pwani(kwere),zigua,sambaa,luguru	1	mmelemele	pwani(kwere),zigua	1
26	26	Mzaramo	Buguruni	Dar es Salaam	mjafari	pwani(kwere,zaramo &luguru)pemba	1							mdaula	pwani(kwere,zaramo)&luguru	1				mkandekande	pwani(kwere&zaramo)	1				mkumbi	pwani(kwere,zigua),ndigo	1				mwifu	pwani(kwere, zaramo), makonde&sambaa	1
27	27	Mzaramo	Buguruni	Dar es Salaam	mjafari	pwani(kwere,zaramo &luguru)pemba	1										msaka mchawi	kwere,zigua	1				mlipu	pwani(zaramo&kwere)	1
28	28	Mzaramo	Buguruni	Dar es Salaam	mjafari	pwani(kwere,zaramo &luguru)pemba	1							mdaula	pwani(kwere,zaramo)&luguru	1
29	29	Mnyiramba	Buguruni	Dar es Salaam	mhunungu	kwere	0																			mkumbi	pwani(kwere,zigua),ndigo	0
30	30	Maasai	Buguruni	Dar es Salaam				ol singwai	masaai	1	ol mukutani	masaai	1				ol sokonoi	masaai	1
31	31	Maasai	Buguruni	Dar es Salaam				ol singwai	masaai	1				mdaula	pwani(kwere,zaramo)&luguru	1
32	32	Mwera	Tandika	Dar es Salaam	mjafari	pwani(kwere,zaramo &luguru)pemba	0							mdaula	pwani(kwere,zaramo)&luguru	0	msaka mchawi	kwere,zigua	0	mwita	makonde	0	mlipu	pwani(zaramo&kwere)	0
33	34	Maasai	Kariakoo	Dar es Salaam				ol singwai	masaai	1	ol mukutani	masaai	1	mdaula	pwani(kwere,zaramo)&luguru	1	ol sokonoi	masaai	1	Ol kiloriti	masaai	1
34	35	Mngunya	Tandika	Dar es Salaam										mdaula	pwani(kwere,zaramo)&luguru	0
35	36	Maasai	Kariakoo	Dar es Salaam							ol mukutani	masaai	1							Ol kiloriti	masaai	1
36	37	Msambaa	Kariakoo	Dar es Salaam	mjafari	pwani(kwere,zaramo &luguru)pemba	0				mfuleta	pwani(kwere&zaramo)	1	mdaula	pwani(kwere,zaramo)&luguru	0							mlipu	pwani(zaramo&kwere)	0										mpingi	pwani(kwere), zigua&digo)	0	mng'ong'o	pwani(kwere,zigua)	0	mlama	pwani(kwere)zigua)	0				mmelemele	pwani(kwere),zigua	0
37	38	Mkwere	Kariakoo	Dar es Salaam	mjafari	pwani(kwere,zaramo &luguru)pemba	1				mfuleta	pwani(kwere&zaramo)	1																mkandachuma	pwani(kwere, zaramo), makonde&sambaa	1	mwifu	pwani(kwere, zaramo), makonde&sambaa	1
38	39	Mkwere	Kariakoo	Dar es Salaam	mjafari	pwani(kwere,zaramo &luguru)pemba	1	mkundekunde	pwani(kwere,zaramo),Haya	1													mlipu	pwani(zaramo&kwere)	1	mkumbi	pwani(kwere,zigua),ndigo	1	mkandachuma	pwani(kwere, zaramo), makonde&sambaa	1										mlama	pwani(kwere)zigua)	1
39	40	Mkwere	Kariakoo	Dar es Salaam	mjafari	pwani(kwere,zaramo &luguru)pemba	1				mfuleta	pwani(kwere&zaramo)	1				msakamchawi	kwere,zigua	1				mlipu	pwani(zaramo&kwere)	1	mkumbi	pwani(kwere,zigua),ndigo	1	mkandachuma	pwani(kwere, zaramo), makonde&sambaa	1
40	41	Mkwere	Kariakoo	Dar es Salaam	mjafari	pwani(kwere,zaramo &luguru)pemba	1	mkundekunde	pwani(kwere,zaramo),Haya	1	mfuleta	pwani(kwere&zaramo)	1													mkumbi	pwani(kwere,zigua),ndigo	1				mwifu	pwani(kwere, zaramo), makonde&sambaa	1	mpingi	pwani(kwere), zigua&digo)	1	mng'ong'o	pwani(kwere,zigua)	1	mlama	pwani(kwere)zigua)	1
41	42	Mkwere	Kariakoo	Dar es Salaam	mjafari	pwani(kwere,zaramo &luguru)pemba	1				mfuleta	pwani(kwere&zaramo)	1	mdaula	pwani(kwere,zaramo)&luguru	1				Ol kiloriti	masaai	0	mlipu	pwani(zaramo&kwere)	1				mkandachuma	pwani(kwere, zaramo), makonde&sambaa	1	mwifu	pwani(kwere, zaramo), makonde&sambaa	1							mlama	pwani(kwere)zigua)	1
42	43	Mkwere	Kariakoo	Dar es Salaam	mjafari	pwani(kwere,zaramo &luguru)pemba	1				mfuleta	pwani(kwere&zaramo)	1	mdaula	pwani(kwere,zaramo)&luguru	1							mlipu	pwani(zaramo&kwere)	1				mkandachuma	pwani(kwere, zaramo), makonde&sambaa	1										mlama	pwani(kwere)zigua)	1
43	44	Mkwere	Kariakoo	Dar es Salaam	mjafari	pwani(kwere,zaramo &luguru)pemba	1				mfuleta	pwani(kwere&zaramo)	1	mdaula	pwani(kwere,zaramo)&luguru	1	msakauchawi	kwere,zigua	1	mwita	makonde	0	mlipu	pwani(zaramo&kwere)	1				mkandachuma	pwani(kwere, zaramo), makonde&sambaa	1				mpingi	pwani(kwere), zigua&digo)	1
44	45	Mkwere	Kariakoo	Dar es Salaam	mjafari	pwani(kwere,zaramo &luguru)pemba	1							mdaula	pwani(kwere,zaramo)&luguru	1							mlipu	pwani(zaramo&kwere)	1				msakachuma	pwani(kwere, zaramo), makonde&sambaa	1										mlama	pwani(kwere)zigua)	1
45	46	Mngunya	Kariakoo	Dar es Salaam
46	47	Mkwere	Kariakoo	Dar es Salaam	mjafari	pwani(kwere,zaramo &luguru)pemba	1				mfuleta	pwani(kwere&zaramo)	1	mdaula	pwani(kwere,zaramo)&luguru	1																mwifu	pwani(kwere, zaramo), makonde&sambaa	1				mng'ong'o	pwani(kwere,zigua)	1
47	48	Mkwere	Kariakoo	Dar es Salaam																			mlipu	pwani(zaramo&kwere)	1							mwifu	pwani(kwere, zaramo), makonde&sambaa	1
48	49	Maasai	ferry	Dar es Salaam	mjafari	pwani(kwere,zaramo &luguru)pemba	0	ol singwai	masaai	1	ol mukutani	masaai	1	mdaula	pwani(kwere,zaramo)&luguru	1	ol sokonoi	masaai	1	Ol kiloriti	masaai	1
49	50	Maasai	ferry	Dar es Salaam										ol midaura	masaai	1	ol sokonoi	masaai	1	Ol kiloriti	masaai	1
50	51	Mzigua	ferry	Dar es Salaam				mkundekunde	pwani(kwere,zaramo),Haya	0																																		mdimu mpori	pwani(kwere),zigua,sambaa,luguru	1
51	52	Mkwere	Kariakoo	Dar es Salaam	mjafari	pwani(kwere,zaramo &luguru)pemba	1							mdaula	pwani(kwere,zaramo)&luguru	1													mkandachuma	pwani(kwere, zaramo), makonde&sambaa	1	mwifu	pwani(kwere, zaramo), makonde&sambaa	1
52	53	Mkwere	Kariakoo	Dar es Salaam	mjafari	pwani(kwere,zaramo &luguru)pemba	1				mfuleta	pwani(kwere&zaramo)	1							Ol kiloriti	masaai	0				mkumbi	pwani(kwere,zigua),ndigo	1							mpingi	pwani(kwere), zigua&digo)	1	mng'ong'o	pwani(kwere,zigua)	1				mdimu mpori	pwani(kwere),zigua,sambaa,luguru	1	mmelemele	pwani(kwere),zigua	1
53	54	Mzaramo	kigamboni	Dar es Salaam	mjafari	pwani(kwere,zaramo &luguru)pemba	1																mlipu	pwani(zaramo&kwere)	1
54	55	Mkwere	Kariakoo	Dar es Salaam	mjafari	pwani(kwere,zaramo &luguru)pemba	1	mkundekunde	pwani(kwere,zaramo),Haya	1													mlipu	pwani(zaramo&kwere)	1	mkumbi	pwani(kwere,zigua),ndigo	1	mkandachuma	pwani(kwere, zaramo), makonde&sambaa	1	mwifu	pwani(kwere, zaramo), makonde&sambaa	1	mpingi	pwani(kwere), zigua&digo)	1				mlama	pwani(kwere)zigua)	1
55	56	Mzaramo	kigamboni	Dar es Salaam																			mlipu	pwani(zaramo&kwere)	1
56	57	Mshirazi	kigamboni	Dar es Salaam				mkundekunde	pwani(kwere,zaramo),Haya	0																mkumbi	pwani(kwere,zigua),ndigo	0
57	58	Mkwere	Kariakoo	Dar es Salaam	mjafari	pwani(kwere,zaramo &luguru)pemba	1	mkundekunde	pwani(kwere,zaramo),Haya	1	mfuleta	pwani(kwere&zaramo)	1	mdaula	pwani(kwere,zaramo)&luguru	1				mwita	makonde	0	mlipu	pwani(zaramo&kwere)	1	mkumbi	pwani(kwere,zigua),ndigo	1	mkandachuma	pwani(kwere, zaramo), makonde&sambaa	1				mpingi	pwani(kwere), zigua&digo)	1	mng'ong'o	pwani(kwere,zigua)	1
58	59	Mzaramo	Kariakoo	Dar es Salaam	mjafari	pwani(kwere,zaramo &luguru)pemba	1																			mkumbi	pwani(kwere,zigua),ndigo	1
59	60	Mkwere	Kariakoo	Dar es Salaam	mjafari	pwani(kwere,zaramo &luguru)pemba	1							mdaula	pwani(kwere,zaramo)&luguru	1																mwifu	pwani(kwere, zaramo), makonde&sambaa	1
60	61	Mkwere	Kariakoo	Dar es Salaam	mjafari	pwani(kwere,zaramo &luguru)pemba	1				mfuleta	pwani(kwere&zaramo)	1																mkandachuma	pwani(kwere, zaramo), makonde&sambaa	1	mwifu	pwani(kwere, zaramo), makonde&sambaa	1
61	62	Mkwere	Kariakoo	Dar es Salaam	mjafari	pwani(kwere,zaramo &luguru)pemba	1				mfuleta	pwani(kwere&zaramo)	1													mkumbi	pwani(kwere,zigua),ndigo	1													mlama	pwani(kwere)zigua)	1				mmelemele	pwani(kwere),zigua	1
62	63	Mkwere	Kariakoo	Dar es Salaam	mjafari	pwani(kwere,zaramo &luguru)pemba	1	mkundekunde	pwani(kwere,zaramo),Haya	1	mfuleta	pwani(kwere&zaramo)	1				ol sokonoi	masaai	0							mkumbi	pwani(kwere,zigua),ndigo	1	mkanda chuma	pwani(kwere, zaramo), makonde&sambaa	1				mpingi	pwani(kwere), zigua&digo)	1	mng'ong'o	pwani(kwere,zigua)	1							mmelemele	pwani(kwere),zigua	1
63	64	Mzigua	Kariakoo	Dar es Salaam	mjafari	pwani(kwere,zaramo &luguru)pemba	0	mkwizingwi	zigua,ngunya	1	mfuleta	pwani(kwere&zaramo)	0
64	65	Mkwere	Kariakoo	Dar es Salaam	mjafari	pwani(kwere,zaramo &luguru)pemba	1				mfuleta	pwani(kwere&zaramo)	1				mpaja	pwani(kwere,zaramo),zigua,digo	1	Ol kiloriti	masaai	0	mlipu	pwani(zaramo&kwere)	1							mwifu	pwani(kwere, zaramo), makonde&sambaa	1
65	66	Mkwere	Kariakoo	Dar es Salaam				mgama	zigua,ngunya	0																						mwifu	pwani(kwere, zaramo), makonde&sambaa	1				mng'ong'o	pwani(kwere,zigua)	1
66	67	Msambaa	Makolola Kanisana	Tanga
67	68	Msambaa	Makorola, Gunia Hotel, Kata Mzingani	Tanga	Mjafari	pwani(kwere,zaramo &luguru)pemba	0
68	69	Msambaa	Ngamianikati	Tanga																			mlipu	pwani(zaramo&kwere)	0
69	71	Msambaa	Mabawa	Tanga	Mjafari	pwani(kwere,zaramo &luguru)pemba	0							Mdaula	pwani(kwere,zaramo)&luguru	0																Mwifu	pwani(kwere, zaramo), makonde&sambaa	1
70	72	Msambaa	Ngamianikati	Tanga																																					Mkunguni	sambaa	1	Mdimu mpori	pwani(kwere),zigua,sambaa,luguru	1
71	73	Msambaa	Muheza sokoni	Tanga
72	74	Mdigo	Muheza sokoni (on corner at the mosque)	Tanga				Mkundekunde	pwani(kwere,zaramo),Haya	0							ol sokonoi	masaai	0							Mkumbi	pwani(kwere,zigua),ndigo	1
73	76	Maasai	Sirsomoli kwamkuu wa mkoa	Tanga							Ol mukutani	masaai	1				ol sokonoi	masaai	1	Ol kiloriti	masaai	1
74	77	Msambaa	barabara 15	Tanga	mjafari	pwani(kwere,zaramo &luguru)pemba	0
75	78	Msambaa	barabara 17	Tanga	mjafari	pwani(kwere,zaramo &luguru)pemba	0																mlipu	pwani(zaramo&kwere)	1
76	79	Maasai	barabara 17	Tanga													ol sokonoi	masaai	1	Ol kiloriti	masaai	1
77	97	Maasai	Gongolamboto Ilala	Dar es Salaam
78	98	Maasai	Kipawa Ilala	Dar es Salaam
79	99	Msukuma	Gongolamboto Ilala	Dar es Salaam
80	100	Maasai	Zakiem Mbagala Temeke	Dar es Salaam							ol mukutan	masaai	1
81	101	Mrangi	Amana Ilala	Dar es Salaam																Ol kiloriti	masaai	0
82	102	Maasai	Mtava-Uchumi ilala	Dar es Salaam										Mdaula	pwani(kwere,zaramo)&luguru	1
83	103	Maasai	Kituo cha Amana (Ilala)	Dar es Salaam										ol midaula	masaai	1
84	104	Maasai	Ilala sokoni	Dar es Salaam							Ol mukutani	masaai	1							Ol kiloriti	masaai	1
85	105	Mzaramo	Vingunguti	Dar es Salaam
86	106	Maasai	Ukonga-Mombasa	Dar es Salaam
87	107	Mdengereko	Gongolamboto	Dar es Salaam
88	108	Maasai	Kipawa Ilala	Dar es Salaam
89	112	Maasai	Banana Ilala	Dar es Salaam
90	113	Mnyaturu	Vingunguti Ilala	Dar es Salaam
					50	Total	50	29	Total	29	28	Total	28	28	Total	28	21	Total	21	20	Total	20	20	Total	20	19	Total	19	16	Total	16	15	Total	15	15	Total	15	14	Total	14	13	Total	13	12	Total	12	11	Total	11
						Matching	35		Matching	21		Matching	26		Matching	21		Matching	17		Matching	11		Matching	17		Matching	16		Matching	16		Matching	15		Matching	13		Matching	11		Matching	12		Matching	11		Matching	8
						Pwani	35		Pwani	16		Pwani	19		Pwani	19		Pwani	7		Pwani	4		Pwani	17		Pwani	16		Pwani	16		Pwani	15		Pwani	13		Pwani	11		Pwani	11		Pwani	11		Pwani	8
						Zigua	0		Zigua, Ngunya	1		Zigua	0		Zigua	0		Zigua, Kwere	4		Zigua	0		Zigua	0		Zigua	0		Zigua	0		Zigua	0		Zigua	0		Zigua	0		Zigua	0		Zigua	0		Zigua	0
						Pare	0		Pare	0		Pare	0		Pare	0		Pare	0		Pare	0		Pare	0		Pare	0		Pare	0		Pare	0		Pare	0		Pare	0		Pare	0		Pare	0		Pare	0
						Masaai	0		Masaai	4		Masaai	7		Masaai	2		Masaai	6		Masaai	7		Masaai	0		Masaai	0		Masaai	0		Masaai	0		Masaai	0		Masaai	0		Masaai	0		Masaai	0		Masaai	0
						Kwere	0		Kwere	0		Kwere	0		Kwere	0			0		Kwere	0		Kwere	0		Kwere	0		Kwere	0		Kwere	0		Kwere	0		Kwere	0		Kwere	0		Kwere	0		Kwere	0
						Sambaa	0		Sambaa	0		Sambaa	0		Sambaa	0		Sambaa	0		Sambaa	0		Sambaa	0		Sambaa	0		Sambaa	0		Sambaa	0		Sambaa	0		Sambaa	0		Sambaa	1		Sambaa	0		Sambaa	0
						Makonde	0		Makonde	0		Makonde	0		Makonde	0		Makonde	0		Makonde	0		Makonde	0		Makonde	0		Makonde	0		Makonde	0		Makonde	0		Makonde	0		Makonde	0		Makonde	0		Makonde	0
						Non-matching	15		Non-matching	8		Non-matching	2		Non-matching	7		Non-matching	4		Non-matching	9		Non-matching	3		Non-matching	3		Non-matching	0		Non-matching	0		Non-matching	2		Non-matching	3		Non-matching	1		Non-matching	1		Non-matching	3
						Pwani	11		Pwani	5		Pwani	2		Pwani	7		Pwani	1		Pwani			Pwani	3		Pwani	3		Pwani	0		Pwani	0		Pwani	2		Pwani	3		Pwani	1		Pwani	1		Pwani	3
						Zigua	2		Zigua	2		Zigua	0		Zigua	0		Zigua	1		Zigua			Zigua	0		Zigua	0		Zigua	0		Zigua	0		Zigua	0		Zigua	0		Zigua	0		Zigua	0		Zigua	0
						Pare	1		Pare	0		Pare	0		Pare	0		Pare	0		Pare			Pare	0		Pare	0		Pare	0		Pare	0		Pare	0		Pare	0		Pare	0		Pare	0		Pare	0
						Masaai	0		Masaai	1		Masaai	0		Masaai	0		Masaai	2		Masaai	5		Masaai	0		Masaai	0		Masaai	0		Masaai	0		Masaai	0		Masaai	0		Masaai	0		Masaai	0		Masaai	0
						Kwere	1		Kwere	0		Kwere	0		Kwere	0		Kwere	0		Kwere	0		Kwere	0		Kwere	0		Kwere	0		Kwere	0		Kwere	0		Kwere	0		Kwere	0		Kwere	0		Kwere	0
						Makonde	0		Makonde	0		Makonde	0		Makonde	0		Makonde	0		Makonde	4		Makonde	0		Makonde	0		Makonde	0		Makonde	0		Makonde	0		Makonde	0		Makonde	0		Makonde	0		Makonde	0
						Checksum	1		Checksum	1		Checksum	1		Checksum	1		Checksum	1		Checksum	1		Checksum	1		Checksum	1		Checksum	1		Checksum	1		Checksum	1		Checksum	1		Checksum	1		Checksum	1		Checksum	1
[truncated: 14 more columns]
